# Supplementary material for: Schistosoma mansoni Larval Extracellular Vesicle protein 1 (SmLEV1) is an immunogenic antigen found in EVs released from pre-acetabular glands of invading cercariae
Source: PLoS Negl Trop Dis. 2021 Nov 18;15(11):e0009981. doi: 10.1371/journal.pntd.0009981 (PMC8639091; doi:10.1371/journal.pntd.0009981)
Supplement: S1 Table — The entire collection of genomes available at WormBase Parasite (available at parasite.wormbase.org) was interrogated for SmLEV1 homologues using the full-length (SmLEV1.1) protein sequence a search query. Initial BLASTp searches identified existing gene predictions in Schistosoma species. Secondary tBLASTn searches were then conducted to account for incomplete gene predictions and species with a draft genome. E value threshold was set to 1xE-5. (XLSX) [file pntd.0009981.s009.xlsx]

## Sheet: Sheet1
	S1 Table. SmLEV1 homologues identified in other Schistosomatidae species.
	Species		Genome	E-Value	% ID to SmLEV1	Existing Name		Status	Alterations 1
	BLASTp
	S. rodhaini		PRJEB526	1.49xE-71	98.26	SROB_0000628201		Gene prediction	None
	S. haematobium		PRJNA78265	3.20xE-62	77.34	MS3_0017216		Predicted protein	Additional Exon 5 identified
	S. margrebowiei		PRJEB522	1.4xE-49	75.9	SMRZ_0000409001		Gene prediction	Exon 1-4 found on scaffold via tBLASTn
	S. bovis		PRJNA451066	2.3xE-29	76.98	DC041_0006043		Gene prediction	Exon 2 and 3 found on scaffold via tBLASTn
	S. japonicum		PRJEA34885	8.6xE-13	51.47	Sjp_0090520		Expressed protein	Exon 1, 4, and 4.2 found on scaffold via tBLASTn
	tBLASTn
	S. mattheei 2		PRJEB523	2.4xE-56	77.34	Constructed from multiple scaffolds: SMTD_scaffold0009493, SMTD_contig0002197, SMTD_contig0019076, SMTD_scaffold0009535. Additional Exon 5 identified. No Exon 6 identified.
	S. curassoni 2		PRJEB519	6.3xE-48	77.38	Constructed from multiple scaffolds: SCUD_contig0001358, SCUD_contig0004166, SCUD_contig0021005, SCUD_scaffold0008786. No Exon 6 Identified
	T. regenti		PRJEB4662	6.1xE-15	44.88	TRE_0000495501		Gene prediction	Exon 9 and 10 found on scaffold via tBLASTn
	1Changes made to existing gene predictions following secondary tBLASTn searches. 2Novel LEV1 homologue gene predictions were constructed from multiple tBLASTn hits, identified across different genome scaffolds.
