# Supplementary material for: Schistosoma mansoni Larval Extracellular Vesicle protein 1 (SmLEV1) is an immunogenic antigen found in EVs released from pre-acetabular glands of invading cercariae
Source: PLoS Negl Trop Dis. 2021 Nov 18;15(11):e0009981. doi: 10.1371/journal.pntd.0009981 (PMC8639091; doi:10.1371/journal.pntd.0009981)
Supplement: S2 Table — Three proteins bands resulting from rSmLEV1.3 production (S3A Fig) were excised and subjected to mass spectrometric analysis. Sequences were identified using Mascot (version2.2.1; Matrix Science). BLAST analysis conducted against the GenBank database (available at ncbi.nih.gov) using S. mansoni genome version 7 revealed all bands contained peptides identified as SmLEV1.3 (Smp_074560.3) and no other SmLEV1 isoform, or E. coli proteins (p<0.05). (XLSX) [file pntd.0009981.s010.xlsx]

## Sheet: Sheet1
	S2 Table. Unique SmLEV1 peptides identified by BLAST analysis
	Band	Unique peptide sequence	E value	Coverage (%)
	1	TDEIAQNVK	0.039	61.3
		YVDAYDR	1.4
		NTHTGYEPR	0.22
		NYSQPVDDGMK	0.077
		SNNLMGDIPDAK	0.00046
		QLPNEGQNMNK	0.054
		SNNLMGDIPDAK	0.00051
		MKPSTVYNDMSNTAR	0.0079
		QTPLYSNNMMGELPVPR	1.1e-06
		QTPLYSNNMMGELPAPSSVSSNGNTYSYSIPQRPNLK	0.49
	2	YVDAYDR	0.65	45
		NTHTGYEPR	0.94
		QLPNEGQNMNK	0.066
		SNNLMGDIPDAK	7e-05
		MKPSTVYNDMSNTAR	0.0028
		QTPLYSNNMMGELPVPR	0.00038
		QTPLYSNNMMGELPAPSSVSSNGNTYSYSIPQRPNLK	0.072
	3	YVDAYDR	0.39	32.1
		DEDTYNR	0.92
		NTHTGYEPR	0.65
		SNNLMGDIPDAK	9.4e-05
		IIRDEDTYNR	1.5
		MKPSTVYNDMSNTAR	0.014
		QTPLYSNNMMGELPVPR	3.8e-05
