# Supplementary material for: Schistosoma mansoni Larval Extracellular Vesicle protein 1 (SmLEV1) is an immunogenic antigen found in EVs released from pre-acetabular glands of invading cercariae
Source: PLoS Negl Trop Dis. 2021 Nov 18;15(11):e0009981. doi: 10.1371/journal.pntd.0009981 (PMC8639091; doi:10.1371/journal.pntd.0009981)
Supplement: S3 Table — Intron-spanning primers were designed to amplify Exon-1 (constant region) and Exon-2, Exon-5, and Exon-8 (variable regions) of the smlev1 sequence. Primers were designed for Smp_306860 and compared with previously published smat primers for use as a housekeeping gene. (XLSX) [file pntd.0009981.s011.xlsx]

## Sheet: Supplementary Table 1
	S3 Table. Primers used for qRT-PCR
	Constant Region		Tm°C	Amplicon size bp	Efficiency %
	Exon 1	FW: 5′-GTCGCAAAGGAAGGAAGAGC-3′	65.2	107	101.1
		RV: 5′-AGGTTGTGAGTAATTGCGCA-3′	63.2
	Variable Regions
	Exon 2	FW: 5′-TGATGGCATGAAACAGGTGT-3′	64.1	102	103.6
		RV: 5′- TGACCCTCATTTGGCAGTTG-3′	66
	Exon 5	FW: 5′- CGAGACGAATTTGAGCCACG-3′	68	85	108.4
		RV:5′-CATCACGAATATTTCTAGGTGTTGG-3′	64.2
	Exon 8	FW: 5′- GTTCGGGAAACTTATGAACCC -3′	63.2	88	106
		RV: 5′- GAATATTTCTAGTTTCTGACACGT-3′	50.1
	Housekeeping Genes
	SmAT (1)	FW:5’-CCTTCGAACCAGCAAATCAGA-3’	66	159	99.1
		RV5’-GACACCAATCCACAAACTGG-3’
	Smp_306860	FW: 5′-GATGAAGCCACAAGAAGAGAAAGAG-3′	66.6	99	95
		RV: 5′-CGCAGATCATATTGAGAAGAACTGG
	1. (Fitzpatrick et al., 2005)
